# Supplementary material for: The burden of COVID-19-related intensive care admissions in the Nordic countries, 2020–2023
Source: BMC Infect Dis. 2026 May 19;26:1321. doi: 10.1186/s12879-026-13528-8 (PMC13366673; doi:10.1186/s12879-026-13528-8)
Supplement: Supplementary file 1 — Supplementary material 1 [file 12879_2026_13528_MOESM1_ESM.xlsx]

## Sheet: figure1
country	diagnosis	yearmonth	inc
Denmark	due_to_covid	2020-02-01
Denmark	due_to_covid	2020-03-01	4.12348
Denmark	due_to_covid	2020-04-01	1.67677
Denmark	due_to_covid	2020-05-01	0.461967
Denmark	due_to_covid	2020-06-01	0.273758
Denmark	due_to_covid	2020-07-01	0.0684396
Denmark	due_to_covid	2020-08-01	0.136879
Denmark	due_to_covid	2020-09-01	0.667286
Denmark	due_to_covid	2020-10-01	0.941044
Denmark	due_to_covid	2020-11-01	1.69388
Denmark	due_to_covid	2020-12-01	5.09875
Denmark	due_to_covid	2021-01-01	3.13609
Denmark	due_to_covid	2021-02-01	1.23387
Denmark	due_to_covid	2021-03-01	1.47379
Denmark	due_to_covid	2021-04-01	1.30242
Denmark	due_to_covid	2021-05-01	1.04536
Denmark	due_to_covid	2021-06-01	0.274194
Denmark	due_to_covid	2021-07-01	0.359879
Denmark	due_to_covid	2021-08-01	0.993952
Denmark	due_to_covid	2021-09-01	0.479839
Denmark	due_to_covid	2021-10-01	1.23387
Denmark	due_to_covid	2021-11-01	2.45061
Denmark	due_to_covid	2021-12-01	3.25605
Denmark	due_to_covid	2022-01-01	1.67991
Denmark	due_to_covid	2022-02-01	2.08716
Denmark	due_to_covid	2022-03-01	1.32357
Denmark	due_to_covid	2022-04-01	0.848441
Denmark	due_to_covid	2022-05-01	0.458158
Denmark	due_to_covid	2022-06-01	0.441189
Denmark	due_to_covid	2022-07-01	0.916316
Denmark	due_to_covid	2022-08-01	0.509064
Denmark	due_to_covid	2022-09-01	0.339376
Denmark	due_to_covid	2022-10-01	0.848441
Denmark	due_to_covid	2022-11-01	0.42422
Denmark	due_to_covid	2022-12-01	0.763597
Denmark	due_to_covid	2023-01-01	0.505975
Denmark	due_to_covid	2023-02-01	0.236121
Denmark	due_to_covid	2023-03-01	0.52284
Denmark	due_to_covid	2023-04-01	0.556572
Denmark	due_to_covid	2023-05-01	0.320451
Denmark	due_to_covid	2023-06-01	0.0843291
Denmark	due_to_covid	2023-07-01	0.0505975
Denmark	due_to_covid	2023-08-01	0.134927
Denmark	due_to_covid	2023-09-01	0.236121
Denmark	due_to_covid	2023-10-01	0.40478
Denmark	due_to_covid	2023-11-01	0.92762
Denmark	due_to_covid	2023-12-01	1.58539
Denmark	with_covid	2020-02-01
Denmark	with_covid	2020-03-01	4.12348
Denmark	with_covid	2020-04-01	1.67677
Denmark	with_covid	2020-05-01	0.461967
Denmark	with_covid	2020-06-01	0.273758
Denmark	with_covid	2020-07-01	0.102659
Denmark	with_covid	2020-08-01	0.153989
Denmark	with_covid	2020-09-01	0.804165
Denmark	with_covid	2020-10-01	1.0437
Denmark	with_covid	2020-11-01	1.98475
Denmark	with_covid	2020-12-01	6.03979
Denmark	with_covid	2021-01-01	3.87299
Denmark	with_covid	2021-02-01	1.38811
Denmark	with_covid	2021-03-01	1.85081
Denmark	with_covid	2021-04-01	1.43952
Denmark	with_covid	2021-05-01	1.16532
Denmark	with_covid	2021-06-01	0.359879
Denmark	with_covid	2021-07-01	0.428428
Denmark	with_covid	2021-08-01	1.13105
Denmark	with_covid	2021-09-01	0.65121
Denmark	with_covid	2021-10-01	1.37097
Denmark	with_covid	2021-11-01	3.01613
Denmark	with_covid	2021-12-01	4.5242
Denmark	with_covid	2022-01-01	4.20827
Denmark	with_covid	2022-02-01	7.21175
Denmark	with_covid	2022-03-01	4.34402
Denmark	with_covid	2022-04-01	2.51138
Denmark	with_covid	2022-05-01	1.086
Denmark	with_covid	2022-06-01	0.950254
Denmark	with_covid	2022-07-01	1.88354
Denmark	with_covid	2022-08-01	1.3066
Denmark	with_covid	2022-09-01	1.17085
Denmark	with_covid	2022-10-01	2.03626
Denmark	with_covid	2022-11-01	1.00116
Denmark	with_covid	2022-12-01	2.32473
Denmark	with_covid	2023-01-01	1.24807
Denmark	with_covid	2023-02-01	0.590304
Denmark	with_covid	2023-03-01	1.29867
Denmark	with_covid	2023-04-01	1.43359
Denmark	with_covid	2023-05-01	0.910754
Denmark	with_covid	2023-06-01	0.20239
Denmark	with_covid	2023-07-01	0.101195
Denmark	with_covid	2023-08-01	0.303585
Denmark	with_covid	2023-09-01	0.674633
Denmark	with_covid	2023-10-01	1.11314
Denmark	with_covid	2023-11-01	1.87211
Denmark	with_covid	2023-12-01	3.896
Finland	with_covid	2020-01-01	0
Finland	with_covid	2020-02-01	0
Finland	with_covid	2020-03-01	1.3031
Finland	with_covid	2020-04-01	2.31662
Finland	with_covid	2020-05-01	0.524859
Finland	with_covid	2020-06-01	0.0542958
Finland	with_covid	2020-07-01	0.0542958
Finland	with_covid	2020-08-01	0.0542958
Finland	with_covid	2020-09-01	0.162887
Finland	with_covid	2020-10-01	0.579155
Finland	with_covid	2020-11-01	0.90493
Finland	with_covid	2020-12-01	1.61077
Finland	with_covid	2021-01-01	1.04811
Finland	with_covid	2021-02-01	1.44566
Finland	with_covid	2021-03-01	2.74676
Finland	with_covid	2021-04-01	1.46373
Finland	with_covid	2021-05-01	1.04811
Finland	with_covid	2021-06-01	0.361416
Finland	with_covid	2021-07-01	0.542124
Finland	with_covid	2021-08-01	1.31917
Finland	with_covid	2021-09-01	1.22881
Finland	with_covid	2021-10-01	1.82515
Finland	with_covid	2021-11-01	2.36727
Finland	with_covid	2021-12-01	3.05396
Finland	with_covid	2022-01-01	3.67684
Finland	with_covid	2022-02-01	2.39716
Finland	with_covid	2022-03-01	3.35241
Finland	with_covid	2022-04-01	2.01866
Finland	with_covid	2022-05-01	1.64016
Finland	with_covid	2022-06-01	1.15352
Finland	with_covid	2022-07-01	1.35178
Finland	with_covid	2022-08-01	1.22561
Finland	with_covid	2022-09-01	1.08142
Finland	with_covid	2022-10-01	1.92854
Finland	with_covid	2022-11-01	1.64016
Finland	with_covid	2022-12-01	1.60411
Finland	with_covid	2023-01-01
Finland	with_covid	2023-02-01
Finland	with_covid	2023-03-01
Finland	with_covid	2023-04-01
Finland	with_covid	2023-05-01
Finland	with_covid	2023-06-01
Finland	with_covid	2023-07-01
Finland	with_covid	2023-08-01
Finland	with_covid	2023-09-01
Finland	with_covid	2023-10-01
Finland	with_covid	2023-11-01
Finland	with_covid	2023-12-01
Finland	due_to_covid	2020-01-01
Finland	due_to_covid	2020-02-01
Finland	due_to_covid	2020-03-01
Finland	due_to_covid	2020-04-01
Finland	due_to_covid	2020-05-01
Finland	due_to_covid	2020-06-01
Finland	due_to_covid	2020-07-01
Finland	due_to_covid	2020-08-01
Finland	due_to_covid	2020-09-01
Finland	due_to_covid	2020-10-01
Finland	due_to_covid	2020-11-01
Finland	due_to_covid	2020-12-01
Finland	due_to_covid	2021-01-01
Finland	due_to_covid	2021-02-01
Finland	due_to_covid	2021-03-01
Finland	due_to_covid	2021-04-01
Finland	due_to_covid	2021-05-01
Finland	due_to_covid	2021-06-01
Finland	due_to_covid	2021-07-01
Finland	due_to_covid	2021-08-01
Finland	due_to_covid	2021-09-01
Finland	due_to_covid	2021-10-01
Finland	due_to_covid	2021-11-01
Finland	due_to_covid	2021-12-01
Finland	due_to_covid	2022-01-01
Finland	due_to_covid	2022-02-01
Finland	due_to_covid	2022-03-01
Finland	due_to_covid	2022-04-01
Finland	due_to_covid	2022-05-01
Finland	due_to_covid	2022-06-01
Finland	due_to_covid	2022-07-01
Finland	due_to_covid	2022-08-01
Finland	due_to_covid	2022-09-01
Finland	due_to_covid	2022-10-01
Finland	due_to_covid	2022-11-01
Finland	due_to_covid	2022-12-01
Finland	due_to_covid	2023-01-01
Finland	due_to_covid	2023-02-01
Finland	due_to_covid	2023-03-01
Finland	due_to_covid	2023-04-01
Finland	due_to_covid	2023-05-01
Finland	due_to_covid	2023-06-01
Finland	due_to_covid	2023-07-01
Finland	due_to_covid	2023-08-01
Finland	due_to_covid	2023-09-01
Finland	due_to_covid	2023-10-01
Finland	due_to_covid	2023-11-01
Finland	due_to_covid	2023-12-01
Iceland	due_to_covid	2020-01-01	0
Iceland	due_to_covid	2020-02-01	0
Iceland	due_to_covid	2020-03-01	5.64905
Iceland	due_to_covid	2020-04-01	2.82452
Iceland	due_to_covid	2020-05-01	0
Iceland	due_to_covid	2020-06-01	0
Iceland	due_to_covid	2020-07-01	0
Iceland	due_to_covid	2020-08-01	0.282452
Iceland	due_to_covid	2020-09-01	0.847357
Iceland	due_to_covid	2020-10-01	2.25962
Iceland	due_to_covid	2020-11-01	1.41226
Iceland	due_to_covid	2020-12-01	0.847357
Iceland	due_to_covid	2021-01-01	0
Iceland	due_to_covid	2021-02-01	0
Iceland	due_to_covid	2021-03-01	0
Iceland	due_to_covid	2021-04-01	0.279097
Iceland	due_to_covid	2021-05-01	0.558195
Iceland	due_to_covid	2021-06-01	0
Iceland	due_to_covid	2021-07-01	0.558195
Iceland	due_to_covid	2021-08-01	3.90736
Iceland	due_to_covid	2021-09-01	1.11639
Iceland	due_to_covid	2021-10-01	1.95368
Iceland	due_to_covid	2021-11-01	2.23278
Iceland	due_to_covid	2021-12-01	2.23278
Iceland	due_to_covid	2022-01-01	2.46631
Iceland	due_to_covid	2022-02-01	3.28842
Iceland	due_to_covid	2022-03-01	4.11052
Iceland	due_to_covid	2022-04-01	0.274035
Iceland	due_to_covid	2022-05-01	0
Iceland	due_to_covid	2022-06-01	2.46631
Iceland	due_to_covid	2022-07-01	1.64421
Iceland	due_to_covid	2022-08-01	0.274035
Iceland	due_to_covid	2022-09-01	0.274035
Iceland	due_to_covid	2022-10-01	0
Iceland	due_to_covid	2022-11-01	0.822105
Iceland	due_to_covid	2022-12-01	0.274035
Iceland	due_to_covid	2023-01-01	0.533023
Iceland	due_to_covid	2023-02-01	1.59907
Iceland	due_to_covid	2023-03-01	0.266512
Iceland	due_to_covid	2023-04-01	0
Iceland	due_to_covid	2023-05-01	0.266512
Iceland	due_to_covid	2023-06-01	0
Iceland	due_to_covid	2023-07-01	0
Iceland	due_to_covid	2023-08-01	0
Iceland	due_to_covid	2023-09-01	0.266512
Iceland	due_to_covid	2023-10-01	0.266512
Iceland	due_to_covid	2023-11-01	0
Iceland	due_to_covid	2023-12-01	0
Iceland	with_covid	2020-01-01	0
Iceland	with_covid	2020-02-01	0
Iceland	with_covid	2020-03-01	5.64905
Iceland	with_covid	2020-04-01	3.38943
Iceland	with_covid	2020-05-01	0
Iceland	with_covid	2020-06-01	0
Iceland	with_covid	2020-07-01	0
Iceland	with_covid	2020-08-01	0.282452
Iceland	with_covid	2020-09-01	0.847357
Iceland	with_covid	2020-10-01	2.54207
Iceland	with_covid	2020-11-01	2.54207
Iceland	with_covid	2020-12-01	0.847357
Iceland	with_covid	2021-01-01	0
Iceland	with_covid	2021-02-01	0
Iceland	with_covid	2021-03-01	0
Iceland	with_covid	2021-04-01	0.279097
Iceland	with_covid	2021-05-01	0.558195
Iceland	with_covid	2021-06-01	0
Iceland	with_covid	2021-07-01	0.558195
Iceland	with_covid	2021-08-01	4.46556
Iceland	with_covid	2021-09-01	1.39549
Iceland	with_covid	2021-10-01	3.07007
Iceland	with_covid	2021-11-01	3.07007
Iceland	with_covid	2021-12-01	2.79097
Iceland	with_covid	2022-01-01	3.83649
Iceland	with_covid	2022-02-01	6.3028
Iceland	with_covid	2022-03-01	6.57684
Iceland	with_covid	2022-04-01	1.64421
Iceland	with_covid	2022-05-01	0
Iceland	with_covid	2022-06-01	3.83649
Iceland	with_covid	2022-07-01	4.11052
Iceland	with_covid	2022-08-01	2.19228
Iceland	with_covid	2022-09-01	1.37017
Iceland	with_covid	2022-10-01	1.37017
Iceland	with_covid	2022-11-01	1.91824
Iceland	with_covid	2022-12-01	1.91824
Iceland	with_covid	2023-01-01	1.86558
Iceland	with_covid	2023-02-01	1.59907
Iceland	with_covid	2023-03-01	0.533023
Iceland	with_covid	2023-04-01	0.266512
Iceland	with_covid	2023-05-01	0.266512
Iceland	with_covid	2023-06-01	0
Iceland	with_covid	2023-07-01	0.533023
Iceland	with_covid	2023-08-01	0.533023
Iceland	with_covid	2023-09-01	1.59907
Iceland	with_covid	2023-10-01	1.59907
Iceland	with_covid	2023-11-01	1.33256
Iceland	with_covid	2023-12-01	1.06605
Norway	due_to_covid	2020-03-01	2.60825
Norway	due_to_covid	2020-04-01	0.98741
Norway	due_to_covid	2020-05-01	0.149043
Norway	due_to_covid	2020-06-01	0.130413
Norway	due_to_covid	2020-07-01	0.0558911
Norway	due_to_covid	2020-08-01	0.0745215
Norway	due_to_covid	2020-09-01	0.149043
Norway	due_to_covid	2020-10-01	0.316716
Norway	due_to_covid	2020-11-01	1.30413
Norway	due_to_covid	2020-12-01	1.08056
Norway	due_to_covid	2021-01-01	1.02015
Norway	due_to_covid	2021-02-01	0.649186
Norway	due_to_covid	2021-03-01	3.079
Norway	due_to_covid	2021-04-01	2.20723
Norway	due_to_covid	2021-05-01	0.927408
Norway	due_to_covid	2021-06-01	0.278222
Norway	due_to_covid	2021-07-01	0.20403
Norway	due_to_covid	2021-08-01	0.593541
Norway	due_to_covid	2021-09-01	1.11289
Norway	due_to_covid	2021-10-01	0.964505
Norway	due_to_covid	2021-11-01	2.29997
Norway	due_to_covid	2021-12-01	4.06205
Norway	due_to_covid	2022-01-01	1.54831
Norway	due_to_covid	2022-02-01	1.49301
Norway	due_to_covid	2022-03-01	1.91696
Norway	due_to_covid	2022-04-01	0.81102
Norway	due_to_covid	2022-05-01	0.331781
Norway	due_to_covid	2022-06-01	0.81102
Norway	due_to_covid	2022-07-01	1.10594
Norway	due_to_covid	2022-08-01	0.460807
Norway	due_to_covid	2022-09-01	0.460807
Norway	due_to_covid	2022-10-01	0.387078
Norway	due_to_covid	2022-11-01	0.681994
Norway	due_to_covid	2022-12-01	1.10594
Norway	due_to_covid	2023-01-01	0.528331
Norway	due_to_covid	2023-02-01	0.200401
Norway	due_to_covid	2023-03-01	0.273275
Norway	due_to_covid	2023-04-01	0.364366
Norway	due_to_covid	2023-05-01	0.255056
Norway	due_to_covid	2023-06-01	0.0910915
Norway	due_to_covid	2023-07-01	0.10931
Norway	due_to_covid	2023-08-01	0.127528
Norway	due_to_covid	2023-09-01	0.200401
Norway	with_covid	2020-03-01	2.75729
Norway	with_covid	2020-04-01	1.15508
Norway	with_covid	2020-05-01	0.186304
Norway	with_covid	2020-06-01	0.130413
Norway	with_covid	2020-07-01	0.0558911
Norway	with_covid	2020-08-01	0.0745215
Norway	with_covid	2020-09-01	0.167673
Norway	with_covid	2020-10-01	0.353977
Norway	with_covid	2020-11-01	1.39728
Norway	with_covid	2020-12-01	1.2855
Norway	with_covid	2021-01-01	1.24273
Norway	with_covid	2021-02-01	0.70483
Norway	with_covid	2021-03-01	3.28303
Norway	with_covid	2021-04-01	2.44836
Norway	with_covid	2021-05-01	1.0387
Norway	with_covid	2021-06-01	0.296771
Norway	with_covid	2021-07-01	0.296771
Norway	with_covid	2021-08-01	0.593541
Norway	with_covid	2021-09-01	1.29837
Norway	with_covid	2021-10-01	1.26128
Norway	with_covid	2021-11-01	2.78222
Norway	with_covid	2021-12-01	4.67414
Norway	with_covid	2022-01-01	1.89852
Norway	with_covid	2022-02-01	2.30403
Norway	with_covid	2022-03-01	3.26251
Norway	with_covid	2022-04-01	1.52988
Norway	with_covid	2022-05-01	0.755723
Norway	with_covid	2022-06-01	1.49301
Norway	with_covid	2022-07-01	1.91696
Norway	with_covid	2022-08-01	1.21653
Norway	with_covid	2022-09-01	0.755723
Norway	with_covid	2022-10-01	0.829452
Norway	with_covid	2022-11-01	1.38242
Norway	with_covid	2022-12-01	2.13814
Norway	with_covid	2023-01-01	1.18419
Norway	with_covid	2023-02-01	0.419021
Norway	with_covid	2023-03-01	0.637641
Norway	with_covid	2023-04-01	0.728732
Norway	with_covid	2023-05-01	0.510113
Norway	with_covid	2023-06-01	0.236838
Norway	with_covid	2023-07-01	0.182183
Norway	with_covid	2023-08-01	0.21862
Norway	with_covid	2023-09-01	0.437239
Norway	with_covid	2023-10-01	0.728732
Norway	due_to_covid	2023-10-01
Norway	with_covid	2023-11-01	1.58499
Norway	due_to_covid	2023-11-01
Norway	with_covid	2023-12-01	1.87649
Norway	due_to_covid	2023-12-01
Sweden	due_to_covid	2020-02-01
Sweden	due_to_covid	2020-03-01	3.53422
Sweden	due_to_covid	2020-04-01	9.43105
Sweden	due_to_covid	2020-05-01	4.71552
Sweden	due_to_covid	2020-06-01	2.72087
Sweden	due_to_covid	2020-07-01	0.445409
Sweden	due_to_covid	2020-08-01	0.377629
Sweden	due_to_covid	2020-09-01	0.232387
Sweden	due_to_covid	2020-10-01	1.07479
Sweden	due_to_covid	2020-11-01	4.88981
Sweden	due_to_covid	2020-12-01	7.05876
Sweden	due_to_covid	2021-01-01	5.57841
Sweden	due_to_covid	2021-02-01	3.95981
Sweden	due_to_covid	2021-03-01	6.29137
Sweden	due_to_covid	2021-04-01	8.57476
Sweden	due_to_covid	2021-05-01	4.45117
Sweden	due_to_covid	2021-06-01	0.67442
Sweden	due_to_covid	2021-07-01	0.308306
Sweden	due_to_covid	2021-08-01	0.99236
Sweden	due_to_covid	2021-09-01	1.06944
Sweden	due_to_covid	2021-10-01	0.529901
Sweden	due_to_covid	2021-11-01	0.838207
Sweden	due_to_covid	2021-12-01	2.12924
Sweden	due_to_covid	2022-01-01	2.01869
Sweden	due_to_covid	2022-02-01	1.21504
Sweden	due_to_covid	2022-03-01	0.38269
Sweden	due_to_covid	2022-04-01	0.287017
Sweden	due_to_covid	2022-05-01	0.124374
Sweden	due_to_covid	2022-06-01	0.10524
Sweden	due_to_covid	2022-07-01	0.162643
Sweden	due_to_covid	2022-08-01	0.344421
Sweden	due_to_covid	2022-09-01	0.239181
Sweden	due_to_covid	2022-10-01	0.287017
Sweden	due_to_covid	2022-11-01	0.306152
Sweden	due_to_covid	2022-12-01	0.851485
Sweden	due_to_covid	2023-01-01	0.323146
Sweden	due_to_covid	2023-02-01	0.0855387
Sweden	due_to_covid	2023-03-01	0.104547
Sweden	due_to_covid	2023-04-01	0.256616
Sweden	due_to_covid	2023-05-01	0.19959
Sweden	due_to_covid	2023-06-01	0.0475215
Sweden	due_to_covid	2023-07-01	0.0570258
Sweden	due_to_covid	2023-08-01	0.095043
Sweden	due_to_covid	2023-09-01	0.142564
Sweden	due_to_covid	2023-10-01	0.313642
Sweden	due_to_covid	2023-11-01	0.617779
Sweden	due_to_covid	2023-12-01	0.446702
Sweden	with_covid	2020-03-01	3.9409
Sweden	with_covid	2020-04-01	10.7382
Sweden	with_covid	2020-05-01	5.63539
Sweden	with_covid	2020-06-01	3.3793
Sweden	with_covid	2020-07-01	0.639065
Sweden	with_covid	2020-08-01	0.48414
Sweden	with_covid	2020-09-01	0.358264
Sweden	with_covid	2020-10-01	1.2975
Sweden	with_covid	2020-11-01	5.65476
Sweden	with_covid	2020-12-01	8.20133
Sweden	with_covid	2021-01-01	6.34918
Sweden	with_covid	2021-02-01	4.35482
Sweden	with_covid	2021-03-01	6.93689
Sweden	with_covid	2021-04-01	9.45151
Sweden	with_covid	2021-05-01	4.92326
Sweden	with_covid	2021-06-01	0.809304
Sweden	with_covid	2021-07-01	0.346844
Sweden	with_covid	2021-08-01	1.09834
Sweden	with_covid	2021-09-01	1.24286
Sweden	with_covid	2021-10-01	0.606978
Sweden	with_covid	2021-11-01	0.953822
Sweden	with_covid	2021-12-01	2.42791
Sweden	with_covid	2022-01-01	3.70253
Sweden	with_covid	2022-02-01	2.7745
Sweden	with_covid	2022-03-01	1.36812
Sweden	with_covid	2022-04-01	0.908889
Sweden	with_covid	2022-05-01	0.363555
Sweden	with_covid	2022-06-01	0.392257
Sweden	with_covid	2022-07-01	0.717544
Sweden	with_covid	2022-08-01	1.04283
Sweden	with_covid	2022-09-01	0.822783
Sweden	with_covid	2022-10-01	0.947158
Sweden	with_covid	2022-11-01	0.899321
Sweden	with_covid	2022-12-01	2.42051
Sweden	with_covid	2023-01-01	1.1025
Sweden	with_covid	2023-02-01	0.370668
Sweden	with_covid	2023-03-01	0.370668
Sweden	with_covid	2023-04-01	0.722327
Sweden	with_covid	2023-05-01	0.465711
Sweden	with_covid	2023-06-01	0.190086
Sweden	with_covid	2023-07-01	0.123556
Sweden	with_covid	2023-08-01	0.294633
Sweden	with_covid	2023-09-01	0.361163
Sweden	with_covid	2023-10-01	0.693814
Sweden	with_covid	2023-11-01	1.61573
Sweden	with_covid	2023-12-01	1.47317

## Sheet: figure2
country	diagnosis	period_n	agegr20	inc
Norway	due_to_covid	Jan-Jun 2020	0-19 years	0
Norway	due_to_covid	Jul-Dec 2020	0-19 years	0.24024
Norway	due_to_covid	Jan-Jun 2021	0-19 years	0.323157
Norway	due_to_covid	Jul-Dec 2021	0-19 years	0.323157
Norway	due_to_covid	Jan-Jun 2022	0-19 years	0.809891
Norway	due_to_covid	Jul-Dec 2022	0-19 years	0.0809891
Norway	due_to_covid	Jan-Jun 2023	0-19 years	0.0805525
Norway	due_to_covid	Jan-Jun 2020	20-39 years	0.693338
Norway	due_to_covid	Jul-Dec 2020	20-39 years	0.55467
Norway	due_to_covid	Jan-Jun 2021	20-39 years	2.35387
Norway	due_to_covid	Jul-Dec 2021	20-39 years	3.80773
Norway	due_to_covid	Jan-Jun 2022	20-39 years	1.30971
Norway	due_to_covid	Jul-Dec 2022	20-39 years	0.620388
Norway	due_to_covid	Jan-Jun 2023	20-39 years	0.272576
Norway	due_to_covid	Jan-Jun 2020	40-59 years	5.11386
Norway	due_to_covid	Jul-Dec 2020	40-59 years	2.87217
Norway	due_to_covid	Jan-Jun 2021	40-59 years	12.8334
Norway	due_to_covid	Jul-Dec 2021	40-59 years	13.1124
Norway	due_to_covid	Jan-Jun 2022	40-59 years	4.30827
Norway	due_to_covid	Jul-Dec 2022	40-59 years	1.59823
Norway	due_to_covid	Jan-Jun 2023	40-59 years	0.481921
Norway	due_to_covid	Jan-Jun 2020	60-79 years	10.802
Norway	due_to_covid	Jul-Dec 2020	60-79 years	8.44521
Norway	due_to_covid	Jan-Jun 2021	60-79 years	19.1533
Norway	due_to_covid	Jul-Dec 2021	60-79 years	19.9233
Norway	due_to_covid	Jan-Jun 2022	60-79 years	19.1429
Norway	due_to_covid	Jul-Dec 2022	60-79 years	11.316
Norway	due_to_covid	Jan-Jun 2023	60-79 years	5.08696
Norway	due_to_covid	Jan-Jun 2020	80+ years	6.50167
Norway	due_to_covid	Jul-Dec 2020	80+ years	9.53578
Norway	due_to_covid	Jan-Jun 2021	80+ years	8.03699
Norway	due_to_covid	Jul-Dec 2021	80+ years	18.612
Norway	due_to_covid	Jan-Jun 2022	80+ years	33.7088
Norway	due_to_covid	Jul-Dec 2022	80+ years	31.2119
Norway	due_to_covid	Jan-Jun 2023	80+ years	10.9596
Denmark	due_to_covid	Jan-Jun 2020	0-19 years
Denmark	due_to_covid	Jan-Jun 2020	20-39 years	1.15653
Denmark	due_to_covid	Jan-Jun 2020	40-59 years	5.06853
Denmark	due_to_covid	Jan-Jun 2020	60-79 years	19.0287
Denmark	due_to_covid	Jan-Jun 2020	80+ years	17.9247
Denmark	due_to_covid	Jul-Dec 2020	0-19 years	0.0771105
Denmark	due_to_covid	Jan-Jun 2021	0-19 years	0.3206
Denmark	due_to_covid	Jul-Dec 2021	0-19 years	0.801499
Denmark	due_to_covid	Jan-Jun 2022	0-19 years	2.70638
Denmark	due_to_covid	Jul-Dec 2022	0-19 years	1.62383
Denmark	due_to_covid	Jan-Jun 2023	0-19 years	0.38745
Denmark	due_to_covid	Jul-Dec 2023	0-19 years	1.16235
Denmark	due_to_covid	Jul-Dec 2020	20-39 years	1.29259
Denmark	due_to_covid	Jan-Jun 2021	20-39 years	1.62732
Denmark	due_to_covid	Jul-Dec 2021	20-39 years	4.27173
Denmark	due_to_covid	Jan-Jun 2022	20-39 years	1.79635
Denmark	due_to_covid	Jul-Dec 2022	20-39 years	0.532252
Denmark	due_to_covid	Jan-Jun 2023	20-39 years	0.196593
Denmark	due_to_covid	Jul-Dec 2023	20-39 years	0.196593
Denmark	due_to_covid	Jul-Dec 2020	40-59 years	7.4424
Denmark	due_to_covid	Jan-Jun 2021	40-59 years	9.75564
Denmark	due_to_covid	Jul-Dec 2021	40-59 years	9.04023
Denmark	due_to_covid	Jan-Jun 2022	40-59 years	4.16169
Denmark	due_to_covid	Jul-Dec 2022	40-59 years	1.43058
Denmark	due_to_covid	Jan-Jun 2023	40-59 years	0.719515
Denmark	due_to_covid	Jul-Dec 2023	40-59 years	1.76608
Denmark	due_to_covid	Jul-Dec 2020	60-79 years	24.4309
Denmark	due_to_covid	Jan-Jun 2021	60-79 years	22.1094
Denmark	due_to_covid	Jul-Dec 2021	60-79 years	19.0299
Denmark	due_to_covid	Jan-Jun 2022	60-79 years	15.3767
Denmark	due_to_covid	Jul-Dec 2022	60-79 years	9.82838
Denmark	due_to_covid	Jan-Jun 2023	60-79 years	6.36518
Denmark	due_to_covid	Jul-Dec 2023	60-79 years	8.25116
Denmark	due_to_covid	Jul-Dec 2020	80+ years	22.9436
Denmark	due_to_covid	Jan-Jun 2021	80+ years	11.6575
Denmark	due_to_covid	Jul-Dec 2021	80+ years	19.1054
Denmark	due_to_covid	Jan-Jun 2022	80+ years	27.9097
Denmark	due_to_covid	Jul-Dec 2022	80+ years	16.4768
Denmark	due_to_covid	Jan-Jun 2023	80+ years	10.279
Denmark	due_to_covid	Jul-Dec 2023	80+ years	15.4186
Finland	with_covid	Jan-Jun 2020	0-19 years	0.171276
Finland	with_covid	Jul-Dec 2020	0-19 years	0
Finland	with_covid	Jan-Jun 2021	0-19 years	0.172549
Finland	with_covid	Jul-Dec 2021	0-19 years	0.690195
Finland	with_covid	Jan-Jun 2022	0-19 years	3.98445
Finland	with_covid	Jul-Dec 2022	0-19 years	1.03942
Finland	with_covid	Jan-Jun 2023	0-19 years
Finland	with_covid	Jul-Dec 2023	0-19 years
Finland	with_covid	Jan-Jun 2020	20-39 years	1.73765
Finland	with_covid	Jul-Dec 2020	20-39 years	1.08603
Finland	with_covid	Jan-Jun 2021	20-39 years	3.69522
Finland	with_covid	Jul-Dec 2021	20-39 years	7.68026
Finland	with_covid	Jan-Jun 2022	20-39 years	6.22875
Finland	with_covid	Jul-Dec 2022	20-39 years	2.53496
Finland	with_covid	Jan-Jun 2023	20-39 years
Finland	with_covid	Jul-Dec 2023	20-39 years
Finland	with_covid	Jan-Jun 2020	40-59 years	7.43407
Finland	with_covid	Jul-Dec 2020	40-59 years	4.90793
Finland	with_covid	Jan-Jun 2021	40-59 years	12.3068
Finland	with_covid	Jul-Dec 2021	40-59 years	15.8541
Finland	with_covid	Jan-Jun 2022	40-59 years	15.0808
Finland	with_covid	Jul-Dec 2022	40-59 years	6.81535
Finland	with_covid	Jan-Jun 2023	40-59 years
Finland	with_covid	Jul-Dec 2023	40-59 years
Finland	with_covid	Jan-Jun 2020	60-79 years	7.58709
Finland	with_covid	Jul-Dec 2020	60-79 years	7.43066
Finland	with_covid	Jan-Jun 2021	60-79 years	16.4897
Finland	with_covid	Jul-Dec 2021	60-79 years	16.952
Finland	with_covid	Jan-Jun 2022	60-79 years	30.0046
Finland	with_covid	Jul-Dec 2022	60-79 years	21.9471
Finland	with_covid	Jan-Jun 2023	60-79 years
Finland	with_covid	Jul-Dec 2023	60-79 years
Finland	with_covid	Jan-Jun 2020	80+ years	1.92058
Finland	with_covid	Jul-Dec 2020	80+ years	2.56077
Finland	with_covid	Jan-Jun 2021	80+ years	3.80458
Finland	with_covid	Jul-Dec 2021	80+ years	6.02392
Finland	with_covid	Jan-Jun 2022	80+ years	17.8418
Finland	with_covid	Jul-Dec 2022	80+ years	19.0514
Finland	with_covid	Jan-Jun 2023	80+ years
Finland	with_covid	Jul-Dec 2023	80+ years
Iceland	due_to_covid	Jan-Jun 2020	0-19 years	0
Iceland	due_to_covid	Jul-Dec 2020	0-19 years	0
Iceland	due_to_covid	Jan-Jun 2021	0-19 years	0
Iceland	due_to_covid	Jul-Dec 2021	0-19 years	0
Iceland	due_to_covid	Jan-Jun 2022	0-19 years	1.08691
Iceland	due_to_covid	Jul-Dec 2022	0-19 years	1.06843
Iceland	due_to_covid	Jan-Jun 2023	0-19 years	0
Iceland	due_to_covid	Jul-Dec 2023	0-19 years	0
Iceland	due_to_covid	Jan-Jun 2020	20-39 years	0
Iceland	due_to_covid	Jul-Dec 2020	20-39 years	1.92459
Iceland	due_to_covid	Jan-Jun 2021	20-39 years	0.962297
Iceland	due_to_covid	Jul-Dec 2021	20-39 years	6.62108
Iceland	due_to_covid	Jan-Jun 2022	20-39 years	3.78347
Iceland	due_to_covid	Jul-Dec 2022	20-39 years	0
Iceland	due_to_covid	Jan-Jun 2023	20-39 years	0
Iceland	due_to_covid	Jul-Dec 2023	20-39 years	0
Iceland	due_to_covid	Jan-Jun 2020	40-59 years	9.0591
Iceland	due_to_covid	Jul-Dec 2020	40-59 years	3.3618
Iceland	due_to_covid	Jan-Jun 2021	40-59 years	1.1206
Iceland	due_to_covid	Jul-Dec 2021	40-59 years	13.2355
Iceland	due_to_covid	Jan-Jun 2022	40-59 years	9.92665
Iceland	due_to_covid	Jul-Dec 2022	40-59 years	3.22158
Iceland	due_to_covid	Jan-Jun 2023	40-59 years	0
Iceland	due_to_covid	Jul-Dec 2023	40-59 years	0
Iceland	due_to_covid	Jan-Jun 2020	60-79 years	31.8594
Iceland	due_to_covid	Jul-Dec 2020	60-79 years	22.6801
Iceland	due_to_covid	Jan-Jun 2021	60-79 years	1.62001
Iceland	due_to_covid	Jul-Dec 2021	60-79 years	33.0599
Iceland	due_to_covid	Jan-Jun 2022	60-79 years	37.7828
Iceland	due_to_covid	Jul-Dec 2022	60-79 years	9.16969
Iceland	due_to_covid	Jan-Jun 2023	60-79 years	6.11312
Iceland	due_to_covid	Jul-Dec 2023	60-79 years	1.48666
Iceland	due_to_covid	Jan-Jun 2020	80+ years	0
Iceland	due_to_covid	Jul-Dec 2020	80+ years	3.01386
Iceland	due_to_covid	Jan-Jun 2021	80+ years	0
Iceland	due_to_covid	Jul-Dec 2021	80+ years	0
Iceland	due_to_covid	Jan-Jun 2022	80+ years	17.8779
Iceland	due_to_covid	Jul-Dec 2022	80+ years	5.85206
Iceland	due_to_covid	Jan-Jun 2023	80+ years	11.7041
Iceland	due_to_covid	Jul-Dec 2023	80+ years	2.86197
Sweden	due_to_covid	Jan-Jun 2020	0-19 years	0.374418
Sweden	due_to_covid	Jan-Jun 2020	20-39 years	5.71665
Sweden	due_to_covid	Jan-Jun 2020	40-59 years	30.66
Sweden	due_to_covid	Jan-Jun 2020	60-79 years	51.1573
Sweden	due_to_covid	Jan-Jun 2020	80+ years	13.9846
Sweden	due_to_covid	Jan-Jun 2021	0-19 years	0.662698
Sweden	due_to_covid	Jan-Jun 2021	20-39 years	6.6768
Sweden	due_to_covid	Jan-Jun 2021	40-59 years	37.7914
Sweden	due_to_covid	Jan-Jun 2021	60-79 years	82.3716
Sweden	due_to_covid	Jan-Jun 2021	80+ years	25.9325
Sweden	due_to_covid	Jan-Jun 2022	0-19 years	0.946473
Sweden	due_to_covid	Jan-Jun 2022	20-39 years	1.07078
Sweden	due_to_covid	Jan-Jun 2022	40-59 years	3.73282
Sweden	due_to_covid	Jan-Jun 2022	60-79 years	11.1793
Sweden	due_to_covid	Jan-Jun 2022	80+ years	7.68359
Sweden	due_to_covid	Jan-Jun 2023	0-19 years	0.0822389
Sweden	due_to_covid	Jan-Jun 2023	20-39 years	0.256649
Sweden	due_to_covid	Jan-Jun 2023	40-59 years	0.265159
Sweden	due_to_covid	Jan-Jun 2023	60-79 years	3.13101
Sweden	due_to_covid	Jan-Jun 2023	80+ years	3.94954
Sweden	due_to_covid	Jul-Dec 2020	0-19 years	0.540826
Sweden	due_to_covid	Jul-Dec 2020	20-39 years	2.48712
Sweden	due_to_covid	Jul-Dec 2020	40-59 years	15.3685
Sweden	due_to_covid	Jul-Dec 2020	60-79 years	39.7626
Sweden	due_to_covid	Jul-Dec 2020	80+ years	26.291
Sweden	due_to_covid	Jul-Dec 2021	0-19 years	0.455605
Sweden	due_to_covid	Jul-Dec 2021	20-39 years	3.22712
Sweden	due_to_covid	Jul-Dec 2021	40-59 years	8.19387
Sweden	due_to_covid	Jul-Dec 2021	60-79 years	12.4433
Sweden	due_to_covid	Jul-Dec 2021	80+ years	5.88538
Sweden	due_to_covid	Jul-Dec 2022	0-19 years	0.329208
Sweden	due_to_covid	Jul-Dec 2022	20-39 years	0.147693
Sweden	due_to_covid	Jul-Dec 2022	40-59 years	0.60944
Sweden	due_to_covid	Jul-Dec 2022	60-79 years	7.42153
Sweden	due_to_covid	Jul-Dec 2022	80+ years	7.68359
Sweden	due_to_covid	Jul-Dec 2023	0-19 years	0.328955
Sweden	due_to_covid	Jul-Dec 2023	20-39 years	0.256649
Sweden	due_to_covid	Jul-Dec 2023	40-59 years	0.606077
Sweden	due_to_covid	Jul-Dec 2023	60-79 years	5.23393
Sweden	due_to_covid	Jul-Dec 2023	80+ years	5.66672
Sweden	due_to_covid	Jul-Dec 2023	0-19 years	0.328955
Sweden	due_to_covid	Jul-Dec 2023	20-39 years	0.256649
Sweden	due_to_covid	Jul-Dec 2023	40-59 years	0.606077
Sweden	due_to_covid	Jul-Dec 2023	60-79 years	5.23393
Sweden	due_to_covid	Jul-Dec 2023	80+ years	5.66672

## Sheet: figure3
country	diagnosis	halfyear	perc
Denmark	due_to_covid	2020 h1	15.7982
Denmark	due_to_covid	2020 h2	11.6787
Denmark	due_to_covid	2021 h1	12.0458
Denmark	due_to_covid	2021 h2	12.3971
Denmark	due_to_covid	2022 h1	5.18795
Denmark	due_to_covid	2022 h2	4.10031
Denmark	due_to_covid	2023 h1	4.05779
Denmark	due_to_covid	2023 h2	4.64571
Finland	with_covid	2020 h1	26.883
Finland	with_covid	2020 h2	16.4894
Finland	with_covid	2021 h1	20.3259
Finland	with_covid	2021 h2	19.7378
Finland	with_covid	2022 h1	9.57808
Finland	with_covid	2022 h2	7.09528
Iceland	due_to_covid	2020 h1	25.4237
Iceland	due_to_covid	2020 h2	11.976
Iceland	due_to_covid	2021 h1	8.57143
Iceland	due_to_covid	2021 h2	16.3498
Iceland	due_to_covid	2022 h1	6.89655
Iceland	due_to_covid	2022 h2	3.97351
Iceland	due_to_covid	2023 h1	7.93651
Iceland	due_to_covid	2023 h2	1.0582
Norway	due_to_covid	2020 h1	20.4322
Norway	due_to_covid	2020 h2	13.6752
Norway	due_to_covid	2021 h1	18.018
Norway	due_to_covid	2021 h2	18.7995
Norway	due_to_covid	2022 h1	5.77189
Norway	due_to_covid	2022 h2	3.96591
Norway	due_to_covid	2023 h1	3.72868
Norway	due_to_covid	2023 h2	2.56137
Sweden	due_to_covid	2020 h1	14.0955
Sweden	due_to_covid	2020 h2	9.67334
Sweden	due_to_covid	2021 h1	12.2999
Sweden	due_to_covid	2021 h2	12.8753
Sweden	due_to_covid	2022 h1	3.73767
Sweden	due_to_covid	2022 h2	2.1559
Sweden	due_to_covid	2023 h1	2.01203
Sweden	due_to_covid	2023 h2	1.89064

## Sheet: figure4
country	diagnosis	period_h	los_median	los_lq	los_uq
Denmark	due_to_covid	2020 h1	14	8	22
Denmark	due_to_covid	2020 h2	12	7	22
Denmark	due_to_covid	2021 h1	11	6	21
Denmark	due_to_covid	2021 h2	11	6	19
Denmark	due_to_covid	2022 h1	5	3	10
Denmark	due_to_covid	2022 h2	5	3	11
Denmark	due_to_covid	2023 h1	4	3	7.5
Denmark	due_to_covid	2023 h2	6	3	10
Iceland	due_to_covid	2020 h1	7	2	18
Iceland	due_to_covid	2020 h2	6	4	21
Iceland	due_to_covid	2021 h1	6	3	10
Iceland	due_to_covid	2021 h2	7	3	13
Iceland	due_to_covid	2022 h1	3	1	8
Iceland	due_to_covid	2022 h2	4	1	7
Iceland	due_to_covid	2023 h1	2	1	6
Norway	due_to_covid	2020 h1	14	7	23.5
Norway	due_to_covid	2020 h2	8	4.5	17
Norway	due_to_covid	2021 h1	10	5	19
Norway	due_to_covid	2021 h2	10	5	20
Norway	due_to_covid	2022 h1	4	2	11
Norway	due_to_covid	2022 h2	3	1	7
Norway	due_to_covid	2023 h1	3	2	6
Sweden	due_to_covid	2020 h1	13	6	23
Sweden	due_to_covid	2020 h2	8	3	18
Sweden	due_to_covid	2021 h1	9	4	17
Sweden	due_to_covid	2021 h2	8	3	15
Sweden	due_to_covid	2022 h1	7	2	14
Sweden	due_to_covid	2022 h2	3	1	8
Sweden	due_to_covid	2023 h1	4	1	9
Sweden	due_to_covid	2023 h2	4	1	10.5
